# Supplementary material for: Inadequate Energy Delivery Is Frequent among COVID-19 Patients Requiring ECMO Support and Associated with Increased ICU Mortality
Source: Nutrients. 2023 Apr 27;15(9):2098. doi: 10.3390/nu15092098 (PMC10181417; doi:10.3390/nu15092098)
Supplement: Supplementary file 1 [file nutrients-15-02098-s001.zip]

Archive with 1 entries (1 files):
- nutrients-2362385-supplementary.pdf
